# Supplementary material for: Regulation of Cardiac Fibroblast GLS1 Expression by Scleraxis
Source: Cells. 2022 Apr 27;11(9):1471. doi: 10.3390/cells11091471 (PMC9101234; doi:10.3390/cells11091471)
Supplement: Supplementary file 1 [file cells-11-01471-s001.zip]

Archive with 1 entries (1 files):
- cells-1637252-supplementary.pdf
